# Supplementary material for: Profiling of Croatian Consumers Based on Their Intention to Consume Farmed Fish
Source: Foods. 2022 Jul 20;11(14):2158. doi: 10.3390/foods11142158 (PMC9319490; doi:10.3390/foods11142158)
Supplement: Supplementary file 1 [file foods-11-02158-s001.zip]

Archive with 1 entries (1 files):
- foods-1800340-supplementary.pdf
